# Supplementary material for: Genome-Wide Identification, Gene Duplication, and Expression Pattern of NPC2 Gene Family in Parnassius glacialis
Source: Genes (Basel). 2025 Feb 21;16(3):249. doi: 10.3390/genes16030249 (PMC11942102; doi:10.3390/genes16030249)
Supplement: Supplementary file 1 [file genes-16-00249-s001.zip]

Archive with 2 entries (2 files):
- genes-3471625-supplementary/Supplementary_Figure.pdf
- genes-3471625-supplementary/Supplementary_Table.xlsx
