# Supplementary material for: Genome-Wide Identification, Gene Duplication, and Expression Pattern of NPC2 Gene Family in Parnassius glacialis
Source: Genes (Basel). 2025 Feb 21;16(3):249. doi: 10.3390/genes16030249 (PMC11942102; doi:10.3390/genes16030249)
Supplement: Supplementary file 1 [file genes-16-00249-s001.zip › genes-3471625-supplementary/Supplementary_Table.xlsx]

## Sheet: Supplementary Table S1
Supplementary Table S1. Primer information of the PgNPC2 genes of P. glacialis
Gene Name	Primer Sequence (5ʹ-3ʹ)
PgNPC2a	PgNPC2a-F	AAAGCGTGTGGGTAGAGAGA
	PgNPC2a-R	GATGCAAACGACTGGGTTGT
PgNPC2b	PgNPC2b-F	CCTATCTCTCAAGTTGGACTAAAC
	PgNPC2b-R	GCGATGAACTCCTAAACTACTG
PgNPC2c	PgNPC2c-F	AGAGATGATAACAGTATTCCA
	PgNPC2c-R	AGTAGAGCGAGACAGTAT
PgNPC2d	PgNPC2d-F	AAGTAATAGCGGAAGTAT
	PgNPC2d-R	TAAGAATAGGAAACGAATC
PgNPC2e	PgNPC2e-F	GTAATTGATTCCACAAGG
	PgNPC2e-R	TTACCATCCATACCATCT
PgNPC2g	PgNPC2g-F	CAGCAACGATTGAGTTCA
	PgNPC2g-R	AGCGACTGATTCTGATTG
PgNPC2h	PgNPC2h-F	ACATTCAGAGCTCCACGTGA
	PgNPC2h-R	CCAGAACTGACCGGACATCT
PgNPC2i	PgNPC2i-F	CCTAACCAACACCTACTG
	PgNPC2i-R	CCACAGGGAAGAAAGATT
PgNPC2j	PgNPC2j-F	GCTGGAGAAGAATATACCTAT
	PgNPC2j-R	GCCCAATGTACTCTTAAATC
Reference	β-actinq-F	ATCGGTGGTTCTATCCTT
	β-actinq-R	GGACTCATCGTACTCTTC

## Sheet: Supplementary Table S2
Supplementary Table S2. Secondary structure and subcellular localization of PgNPC2 genes of P. glacialis.
Gene Name	α Helix (%)	β Turn (%)	Extended Strand (%)	Random Coil (%)	Secondary Structure Prediction	Subcellular Localization
PgNPC2a	21.89	5.92	22.49	49.7	Random Coil	cytoplasm
PgNPC2b	22.35	6.47	27.65	43.53	Random Coil	cytoplasm
PgNPC2c	23.53	3.53	25.29	47.65	Random Coil	cytoplasm
PgNPC2d	17.53	3.25	25.97	53.25	Random Coil	cytoplasm
PgNPC2e	23.53	3.53	25.29	47.65	Random Coil	cytoplasm
PgNPC2f	20.59	8.24	22.94	48.24	Random Coil	cytoplasm
PgNPC2g	21.18	4.12	25.29	49.41	Random Coil	cytoplasm
PgNPC2h	17.14	3.43	27.43	52	Random Coil	cytoplasm
PgNPC2i	20.69	2.87	22.99	53.45	Random Coil	cytoplasm
PgNPC2j	14.04	7.89	27.19	50.88	Random Coil	cytoplasm

## Sheet: Supplementary Table S3
Supplementary Table S3. Information of identified motifs
Motifs	E-value	Sites	Width
Motif 1	1.9e-444	30	28
Motif 2	6.5e-441	27	39
Motif 3	1.5e-302	30	21
Motif 4	4.2e-192	26	21
Motif 5	2.4e-118	15	29
Motif 6	2.5e-079	8	21
Motif 7	8.3e-065	9	15
Motif 8	1.8e-19	9	8
Motif 9	3.1e-007	6	6
Motif 10	6.7e-005	6	8
Motif 11	5.5e-004	2	19
Motif 12	1.7e-003	8	6
Motif 13	6.5e-003	3	11
Motif 14	3.2e-002	3	15

## Sheet: Supplementary Table S4
Supplementary Table S4. Transposable elements information in PgNPC2 genes of P. glacialis
Gene ID	Chromosome	Start	End	Transposon type
PgNPC2a	Hic_asm_2	1332661	1332727	Simple_repeat
PgNPC2a	Hic_asm_2	1333047	1333084	DNA/TcMar
PgNPC2a	Hic_asm_2	1333205	1333275	DNA/TcMar
PgNPC2a	Hic_asm_2	1333504	1333620	Simple_repeat
PgNPC2a	Hic_asm_2	1333621	1333727	DNA/TcMar
PgNPC2a	Hic_asm_2	1333639	1333817	Unknown
PgNPC2a	Hic_asm_2	1333886	1334063	Unknown
PgNPC2a	Hic_asm_2	1334247	1334719	DNA/TcMar
PgNPC2a	Hic_asm_2	1334735	1335131	DNA/TcMar
PgNPC2a	Hic_asm_2	1335289	1335324	DNA/TcMar
PgNPC2a	Hic_asm_2	1335330	1335554	RC/Helitron
PgNPC2a	Hic_asm_2	1335555	1335633	DNA/hAT
PgNPC2a	Hic_asm_2	1335630	1335665	LINE/RTE-RTE
PgNPC2a	Hic_asm_2	1335666	1335854	DNA/PIF-Harbinger
PgNPC2a	Hic_asm_2	1335855	1335899	DNA/TcMar
PgNPC2a	Hic_asm_2	1335954	1336051	DNA/TcMar
PgNPC2a	Hic_asm_2	1335994	1336099	DNA/TcMar
PgNPC2a	Hic_asm_2	1336617	1336948	DNA/TcMar
PgNPC2a	Hic_asm_2	1337038	1337063	RC/Helitron
PgNPC2a	Hic_asm_2	1337064	1337256	LINE/L1
PgNPC2a	Hic_asm_2	1337244	1337327	DNA/P
PgNPC2a	Hic_asm_2	1337254	1337428	LINE/Penelope
PgNPC2a	Hic_asm_2	1337415	1337554	DNA/TcMar
PgNPC2a	Hic_asm_2	1337432	1337596	LINE/RTE-RTE
PgNPC2a	Hic_asm_2	1337597	1337661	DNA/MULE
PgNPC2a	Hic_asm_2	1337656	1337873	LINE/Penelope
PgNPC2a	Hic_asm_2	1337871	1337984	DNA/TcMar
PgNPC2a	Hic_asm_2	1337891	1338007	LINE/L1
PgNPC2a	Hic_asm_2	1338008	1338022	DNA/PIF-Harbinger
PgNPC2a	Hic_asm_2	1338311	1338500	LTR/Gypsy
PgNPC2b	Hic_asm_2	2517032	2517046	RC/Helitron
PgNPC2b	Hic_asm_2	2517748	2517802	Simple_repeat
PgNPC2b	Hic_asm_2	2517825	2518233	RC/Helitron
PgNPC2b	Hic_asm_2	2518222	2518511	DNA/hAT
PgNPC2b	Hic_asm_2	2518258	2518519	RC/Helitron
PgNPC2b	Hic_asm_2	2518968	2519359	RC/Helitron
PgNPC2b	Hic_asm_2	2519364	2519472	SINE/tRNA
PgNPC2b	Hic_asm_2	2519497	2519530	DNA/hAT
PgNPC2b	Hic_asm_2	2519529	2519773	LINE/RTE-RTE
PgNPC2b	Hic_asm_2	2519733	2519778	DNA/TcMar
PgNPC2b	Hic_asm_2	2519765	2519956	LINE/RTE-RTE
PgNPC2b	Hic_asm_2	2519840	2519980	RC/Helitron
PgNPC2b	Hic_asm_2	2519956	2520115	SINE/tRNA
PgNPC2b	Hic_asm_2	2520078	2520149	LINE/RTE-RTE
PgNPC2b	Hic_asm_2	2520625	2520760	LTR/Gypsy
PgNPC2b	Hic_asm_2	2520807	2520867	LTR/Gypsy
PgNPC2c	Hic_asm_2	2591629	2591671	Low_complexity
PgNPC2c	Hic_asm_2	2592128	2592177	Low_complexity
PgNPC2c	Hic_asm_2	2592201	2592612	RC/Helitron
PgNPC2c	Hic_asm_2	2592613	2592646	DNA/TcMar
PgNPC2c	Hic_asm_2	2592647	2592696	Simple_repeat
PgNPC2c	Hic_asm_2	2592701	2592801	DNA/TcMar
PgNPC2c	Hic_asm_2	2592744	2592939	DNA/MULE
PgNPC2c	Hic_asm_2	2592802	2592910	RC/Helitron
PgNPC2c	Hic_asm_2	2593177	2593421	DNA/hAT
PgNPC2c	Hic_asm_2	2593401	2593742	RC/Helitron
PgNPC2c	Hic_asm_2	2593755	2594059	LINE/RTE-RTE
PgNPC2c	Hic_asm_2	2594490	2594684	LTR/Gypsy
PgNPC2d	Hic_asm_2	2608626	2608668	Low_complexity
PgNPC2d	Hic_asm_2	2609139	2609188	Low_complexity
PgNPC2d	Hic_asm_2	2609212	2609717	RC/Helitron
PgNPC2d	Hic_asm_2	2609924	2610206	LTR/Pao
PgNPC2d	Hic_asm_2	2610149	2610170	RC/Helitron
PgNPC2d	Hic_asm_2	2610171	2610332	DNA/TcMar
PgNPC2d	Hic_asm_2	2610207	2610263	DNA/hAT
PgNPC2d	Hic_asm_2	2610306	2611834	DNA/TcMar
PgNPC2d	Hic_asm_2	2611669	2611844	DNA/hAT
PgNPC2d	Hic_asm_2	2611758	2612016	DNA/TcMar
PgNPC2d	Hic_asm_2	2611830	2612046	Unknown
PgNPC2d	Hic_asm_2	2612034	2612351	LINE/RTE-RTE
PgNPC2d	Hic_asm_2	2612806	2613121	LINE/L1
PgNPC2e	Hic_asm_2	2659556	2659598	Low_complexity
PgNPC2e	Hic_asm_2	2660198	2660703	RC/Helitron
PgNPC2e	Hic_asm_2	2660910	2661154	DNA/hAT
PgNPC2e	Hic_asm_2	2661121	2661471	DNA/PIF-Harbinger
PgNPC2e	Hic_asm_2	2661139	2661518	DNA/TcMar
PgNPC2e	Hic_asm_2	2661155	2661193	LTR/Pao
PgNPC2e	Hic_asm_2	2661489	2661741	LINE/RTE-RTE
PgNPC2e	Hic_asm_2	2661742	2661773	LINE/RTE-RTE
PgNPC2e	Hic_asm_2	2662201	2662395	LTR/Gypsy
PgNPC2f	Hic_asm_2	2700904	2700946	Low_complexity
PgNPC2f	Hic_asm_2	2701416	2701465	Low_complexity
PgNPC2f	Hic_asm_2	2701489	2701971	RC/Helitron
PgNPC2f	Hic_asm_2	2702201	2702445	DNA/hAT
PgNPC2f	Hic_asm_2	2702425	2702580	RC/Helitron
PgNPC2f	Hic_asm_2	2702428	2702606	Unknown
PgNPC2f	Hic_asm_2	2702447	2702608	DNA/TcMar
PgNPC2f	Hic_asm_2	2702582	2703941	DNA/TcMar
PgNPC2f	Hic_asm_2	2703942	2704111	DNA/hAT
PgNPC2f	Hic_asm_2	2704112	2704293	DNA/TcMar
PgNPC2f	Hic_asm_2	2704237	2704301	DNA/CMC-EnSpm
PgNPC2f	Hic_asm_2	2704253	2704312	DNA/hAT
PgNPC2f	Hic_asm_2	2704308	2704583	LINE/RTE-RTE
PgNPC2f	Hic_asm_2	2704393	2704618	LINE/RTE-RTE
PgNPC2f	Hic_asm_2	2705080	2705395	LINE/L1
PgNPC2g	Hic_asm_2	2711437	2711559	Unknown
PgNPC2g	Hic_asm_2	2712171	2712725	RC/Helitron
PgNPC2g	Hic_asm_2	2712811	2712844	DNA/TcMar
PgNPC2g	Hic_asm_2	2712845	2713124	LINE/L1
PgNPC2g	Hic_asm_2	2713273	2713449	SINE/tRNA
PgNPC2g	Hic_asm_2	2713450	2713462	SINE/tRNA
PgNPC2g	Hic_asm_2	2714658	2714828	DNA/P
PgNPC2h	Hic_asm_2	2721492	2721579	DNA/PIF-Harbinger
PgNPC2h	Hic_asm_2	2722006	2722117	Unknown
PgNPC2h	Hic_asm_2	2722118	2722514	LTR/Gypsy
PgNPC2h	Hic_asm_2	2722515	2722656	Unknown
PgNPC2h	Hic_asm_2	2722699	2722950	Unknown
PgNPC2h	Hic_asm_2	2722732	2723016	DNA/hAT
PgNPC2h	Hic_asm_2	2723163	2723709	RC/Helitron
PgNPC2h	Hic_asm_2	2724145	2724286	RC/Helitron
PgNPC2h	Hic_asm_2	2724641	2724851	DNA/TcMar
PgNPC2h	Hic_asm_2	2724941	2725672	DNA/TcMar
PgNPC2h	Hic_asm_2	2725675	2725743	DNA/hAT
PgNPC2h	Hic_asm_2	2725794	2725948	RC/Helitron
PgNPC2h	Hic_asm_2	2725927	2726133	LTR/Gypsy
PgNPC2h	Hic_asm_2	2725952	2727640	LINE/RTE-RTE
PgNPC2h	Hic_asm_2	2727639	2727730	Unknown
PgNPC2h	Hic_asm_2	2727731	2727741	DNA/hAT
PgNPC2h	Hic_asm_2	2727892	2728304	RC/Helitron
PgNPC2h	Hic_asm_2	2728251	2728319	DNA/hAT
PgNPC2h	Hic_asm_2	2729068	2729104	RC/Helitron
PgNPC2h	Hic_asm_2	2729105	2729123	DNA/TcMar
PgNPC2h	Hic_asm_2	2729120	2729206	LINE/RTE-RTE
PgNPC2h	Hic_asm_2	2729218	2729589	LTR/ERV
PgNPC2h	Hic_asm_2	2729769	2730136	DNA/hAT
PgNPC2h	Hic_asm_2	2730143	2730485	LINE/RTE-RTE
PgNPC2h	Hic_asm_2	2730492	2730581	LTR/Pao
PgNPC2h	Hic_asm_2	2730555	2731354	RC/Helitron
PgNPC2h	Hic_asm_2	2731340	2731811	LINE/RTE-RTE
PgNPC2h	Hic_asm_2	2731904	2731984	DNA/TcMar
PgNPC2h	Hic_asm_2	2732012	2732274	DNA/TcMar
PgNPC2h	Hic_asm_2	2732285	2732467	DNA/TcMar
PgNPC2h	Hic_asm_2	2732615	2732716	DNA/TcMar
PgNPC2i	Hic_asm_11	17856991	17857093	RC/Helitron
PgNPC2i	Hic_asm_11	17857339	17857515	RC/Helitron
PgNPC2i	Hic_asm_11	17857516	17857583	Simple_repeat
PgNPC2i	Hic_asm_11	17857584	17857628	RC/Helitron
PgNPC2i	Hic_asm_11	17857585	17857641	LTR/Gypsy
PgNPC2i	Hic_asm_11	17857595	17857676	LTR/Gypsy
PgNPC2i	Hic_asm_11	17858150	17859450	RC/Helitron
PgNPC2j	Hic_asm_11	17859457	17859554	DNA/hAT
PgNPC2j	Hic_asm_11	17859468	17859784	RC/Helitron
PgNPC2j	Hic_asm_11	17859805	17859927	DNA/CMC-EnSpm
PgNPC2j	Hic_asm_11	17859946	17860115	DNA/CMC-EnSpm
PgNPC2j	Hic_asm_11	17860664	17860801	LINE/L1
PgNPC2j	Hic_asm_11	17860679	17860809	DNA/hAT
PgNPC2j	Hic_asm_11	17860884	17860965	DNA/MULE
PgNPC2j	Hic_asm_11	17860900	17860968	RC/Helitron
PgNPC2j	Hic_asm_11	17860966	17860976	DNA/CMC-EnSpm
PgNPC2j	Hic_asm_11	17860969	17860979	DNA/PIF-Harbinger
PgNPC2j	Hic_asm_11	17860999	17861154	Unknown
PgNPC2j	Hic_asm_11	17861339	17861425	RC/Helitron
PgNPC2j	Hic_asm_11	17861496	17861646	RC/Helitron
PgNPC2j	Hic_asm_11	17861647	17861676	Unknown
PgNPC2j	Hic_asm_11	17861677	17861703	DNA/MULE
PgNPC2j	Hic_asm_11	17861690	17861939	DNA/TcMar
PgNPC2j	Hic_asm_11	17861721	17862056	Unknown
PgNPC2j	Hic_asm_11	17861974	17862075	RC/Helitron
PgNPC2j	Hic_asm_11	17862902	17863956	DNA/PIF-Harbinger
PgNPC2j	Hic_asm_11	17864339	17864688	RC/Helitron
PgNPC2j	Hic_asm_11	17864791	17864827	DNA/MULE
PgNPC2j	Hic_asm_11	17864843	17864948	DNA/TcMar
PgNPC2j	Hic_asm_11	17864912	17864969	DNA/TcMar
PgNPC2j	Hic_asm_11	17865061	17865121	LINE/RTE-RTE
PgNPC2j	Hic_asm_11	17865122	17865258	LINE/L1
PgNPC2j	Hic_asm_11	17865259	17865450	DNA/hAT
PgNPC2j	Hic_asm_11	17865514	17865574	DNA/hAT
PgNPC2j	Hic_asm_11	17865937	17866189	RC/Helitron
PgNPC2j	Hic_asm_11	17866627	17866804	DNA/hAT
PgNPC2j	Hic_asm_11	17866674	17867025	DNA/TcMar
PgNPC2j	Hic_asm_11	17867026	17867068	RC/Helitron
PgNPC2j	Hic_asm_11	17867297	17867638	RC/Helitron
PgNPC2j	Hic_asm_11	17868156	17868486	RC/Helitron
PgNPC2j	Hic_asm_11	17868396	17868505	LTR/Pao
PgNPC2j	Hic_asm_11	17868844	17869069	LINE/RTE-RTE
PgNPC2j	Hic_asm_11	17869107	17869531	DNA/TcMar
PgNPC2j	Hic_asm_11	17869756	17869886	DNA/TcMar
PgNPC2j	Hic_asm_11	17869888	17870109	DNA/TcMar
PgNPC2j	Hic_asm_11	17870107	17870205	DNA/TcMar
PgNPC2j	Hic_asm_11	17870206	17870369	LINE/I-Jockey
PgNPC2j	Hic_asm_11	17870368	17871051	DNA/TcMar
PgNPC2j	Hic_asm_11	17871065	17871268	RC/Helitron
PgNPC2j	Hic_asm_11	17871251	17871400	DNA/TcMar
PgNPC2j	Hic_asm_11	17871270	17872052	DNA/TcMar
PgNPC2j	Hic_asm_11	17871766	17872095	DNA/PIF-Harbinger
PgNPC2j	Hic_asm_11	17872296	17872342	Unknown
PgNPC2j	Hic_asm_11	17872308	17872679	LINE/L1
PgNPC2j	Hic_asm_11	17872363	17872695	Unknown
PgNPC2j	Hic_asm_11	17872676	17872785	DNA/hAT
PgNPC2j	Hic_asm_11	17872688	17872785	SINE/tRNA
PgNPC2j	Hic_asm_11	17872709	17872849	LINE/RTE-RTE
PgNPC2j	Hic_asm_11	17872786	17872813	DNA/TcMar
PgNPC2j	Hic_asm_11	17872851	17873085	RC/Helitron
PgNPC2j	Hic_asm_11	17872911	17873114	RC/Helitron
PgNPC2j	Hic_asm_11	17873372	17873422	DNA/TcMar
PgNPC2j	Hic_asm_11	17873423	17873451	Simple_repeat
PgNPC2j	Hic_asm_11	17873452	17875156	RC/Helitron
PgNPC2j	Hic_asm_11	17875148	17878336	LINE/RTE-RTE
PgNPC2j	Hic_asm_11	17878272	17878366	DNA/hAT
PgNPC2j	Hic_asm_11	17878374	17878799	DNA/MULE
PgNPC2j	Hic_asm_11	17878851	17878901	DNA/hAT
PgNPC2j	Hic_asm_11	17878902	17879098	DNA/hAT
PgNPC2j	Hic_asm_11	17879099	17879143	DNA/TcMar
PgNPC2j	Hic_asm_11	17879100	17879178	Unknown
PgNPC2j	Hic_asm_11	17879264	17879377	DNA/TcMar
PgNPC2j	Hic_asm_11	17879378	17879461	LTR/Gypsy
PgNPC2j	Hic_asm_11	17879428	17879470	DNA/TcMar
PgNPC2j	Hic_asm_11	17879478	17879524	DNA/PIF-Harbinger
PgNPC2j	Hic_asm_11	17879525	17879712	LTR/Gypsy
PgNPC2j	Hic_asm_11	17879713	17879905	DNA/TcMar
PgNPC2j	Hic_asm_11	17879907	17880988	DNA/hAT
PgNPC2j	Hic_asm_11	17881138	17881306	DNA/TcMar
PgNPC2j	Hic_asm_11	17881566	17882808	DNA/TcMar
PgNPC2j	Hic_asm_11	17882889	17882919	DNA/TcMar
PgNPC2j	Hic_asm_11	17882920	17883136	LTR/Copia
PgNPC2j	Hic_asm_11	17883231	17883272	DNA/TcMar
PgNPC2j	Hic_asm_11	17883271	17883332	RC/Helitron
PgNPC2j	Hic_asm_11	17883354	17884974	RC/Helitron
PgNPC2j	Hic_asm_11	17884994	17885237	DNA/TcMar
PgNPC2j	Hic_asm_11	17885560	17886058	RC/Helitron
PgNPC2j	Hic_asm_11	17886059	17886148	RC/Helitron
PgNPC2j	Hic_asm_11	17886087	17886145	Unknown
PgNPC2j	Hic_asm_11	17886146	17886833	DNA/Crypton
PgNPC2j	Hic_asm_11	17886508	17886555	DNA/TcMar
PgNPC2j	Hic_asm_11	17886556	17886875	LINE/L1
PgNPC2j	Hic_asm_11	17886786	17886888	Unknown
PgNPC2j	Hic_asm_11	17886849	17887318	RC/Helitron
PgNPC2j	Hic_asm_11	17887336	17887419	RC/Helitron
PgNPC2j	Hic_asm_11	17887505	17888147	RC/Helitron
PgNPC2j	Hic_asm_11	17888144	17888220	DNA/TcMar
PgNPC2j	Hic_asm_11	17888219	17888433	RC/Helitron
PgNPC2j	Hic_asm_11	17888427	17888765	DNA/PIF-Harbinger
PgNPC2j	Hic_asm_11	17889021	17889301	DNA/TcMar
PgNPC2j	Hic_asm_11	17889302	17890016	DNA/TcMar
PgNPC2j	Hic_asm_11	17890080	17890103	LINE/L1
PgNPC2j	Hic_asm_11	17890089	17890103	DNA/MULE
PgNPC2j	Hic_asm_11	17890104	17890294	DNA/Crypton
PgNPC2j	Hic_asm_11	17890300	17890379	LINE/Penelope
PgNPC2j	Hic_asm_11	17890385	17890461	LINE/Penelope
PgNPC2j	Hic_asm_11	17890464	17890929	DNA/hAT
PgNPC2j	Hic_asm_11	17890930	17891107	LINE/Penelope
PgNPC2j	Hic_asm_11	17891108	17893662	DNA/P
PgNPC2j	Hic_asm_11	17893673	17893756	DNA/TcMar
PgNPC2j	Hic_asm_11	17893688	17893756	Unknown
PgNPC2j	Hic_asm_11	17893757	17893768	LTR/Pao
PgNPC2j	Hic_asm_11	17894225	17894343	DNA/hAT
PgNPC2j	Hic_asm_11	17894246	17894263	DNA/CMC-EnSpm
PgNPC2j	Hic_asm_11	17894264	17894590	RC/Helitron
PgNPC2j	Hic_asm_11	17894591	17894617	DNA/CMC-EnSpm
PgNPC2j	Hic_asm_11	17894997	17895433	DNA/PIF-Harbinger
PgNPC2j	Hic_asm_11	17895434	17895746	DNA/PIF-Harbinger
PgNPC2j	Hic_asm_11	17895619	17895768	DNA/hAT
PgNPC2j	Hic_asm_11	17895879	17895925	Simple_repeat
PgNPC2j	Hic_asm_11	17895961	17896010	DNA/hAT
PgNPC2j	Hic_asm_11	17896495	17896633	DNA/TcMar
PgNPC2j	Hic_asm_11	17896498	17896620	LINE/L1
PgNPC2j	Hic_asm_11	17896621	17896660	Unknown
PgNPC2j	Hic_asm_11	17896886	17896975	DNA/TcMar
PgNPC2j	Hic_asm_11	17896899	17897065	RC/Helitron
PgNPC2j	Hic_asm_11	17897066	17897107	Simple_repeat
PgNPC2j	Hic_asm_11	17897241	17897482	RC/Helitron
PgNPC2j	Hic_asm_11	17897930	17898293	DNA/hAT
PgNPC2j	Hic_asm_11	17898891	17899112	Unknown
PgNPC2j	Hic_asm_11	17899637	17899723	LTR/Pao
PgNPC2j	Hic_asm_11	17899647	17899743	Unknown
PgNPC2j	Hic_asm_11	17899724	17899741	LINE/Penelope
PgNPC2j	Hic_asm_11	17899763	17899890	DNA/TcMar
PgNPC2j	Hic_asm_11	17899879	17899893	RC/Helitron

## Sheet: Supplementary Table S5
Supplementary Table S5. The information of KEGG pathways for PgNPC2 genes of P. glacialis
Term Name	Main Class	Gene Hits In Selected Set	All Genes In Selected Set	Gene Hits In Background	All Genes In Background	p-value	Enrich Factor	Gene List In Selected Sets	Corrected p-value (BH method)
04979 Cholesterol metabolism	A09150 Organismal Systems	10	10	82	13034	0	158.951	PgNPC2e, PgNPC2j, PgNPC2g,PgNPC2a, PgNPC2i, PgNPC2f,PgNPC2d,PgNPC2c, PgNPC2h,PgNPC2b	0
04142 Lysosome	A09140 Cellular Processes	10	10	185	13034	2.22e-16	70.4541	PgNPC2e, PgNPC2j, PgNPC2g,PgNPC2a, PgNPC2i, PgNPC2f,PgNPC2d,PgNPC2c, PgNPC2h,PgNPC2b	9.99e-16
B 09154 Digestive system	A09150 Organismal Systems	10	10	625	13034	6.01e-14	20.8544	PgNPC2e, PgNPC2j, PgNPC2g,PgNPC2a, PgNPC2i, PgNPC2f,PgNPC2d,PgNPC2c, PgNPC2h,PgNPC2b	1.8e-13
02000 Transporters	A09180 Brite Hierarchies	10	10	729	13034	2.83e-13	17.8793	PgNPC2e, PgNPC2j, PgNPC2g,PgNPC2a, PgNPC2i, PgNPC2f,PgNPC2d,PgNPC2c, PgNPC2h,PgNPC2b	6.37e-13
B 09141 Transport and catabolism	A09140 Cellular Processes	10	10	1025	13034	8.69e-12	12.7161	PgNPC2e, PgNPC2j, PgNPC2g,PgNPC2a, PgNPC2i, PgNPC2f,PgNPC2d,PgNPC2c, PgNPC2h,PgNPC2b	1.56e-11
A 09140 Cellular Processes	A09140 Cellular Processes	10	10	1636	13034	9.48e-10	7.96699	PgNPC2e, PgNPC2j, PgNPC2g,PgNPC2a, PgNPC2i, PgNPC2f,PgNPC2d,PgNPC2c, PgNPC2h,PgNPC2b	1.42e-09
A 09150 Organismal Systems	A09150 Organismal Systems	10	10	2646	13034	1.17e-07	4.92593	PgNPC2e, PgNPC2j, PgNPC2g,PgNPC2a, PgNPC2i, PgNPC2f,PgNPC2d,PgNPC2c, PgNPC2h,PgNPC2b	1.51e-07
B 09183 Protein families: signaling and cellular processes	A09180 Brite Hierarchies	10	10	3122	13034	6.15e-07	4.17489	PgNPC2e, PgNPC2j, PgNPC2g,PgNPC2a, PgNPC2i, PgNPC2f,PgNPC2d,PgNPC2c, PgNPC2h,PgNPC2b	6.92e-07

## Sheet: Supplementary Table S6
Supplementary Table S6. Sampling information of P. glacialisfor qRT-PCR
Sample number	Gene ID	Mean Ct	reference gene Ct	∆Ct	∆∆Ct	2−∆∆Ct
H10_1	PgNPC2i	28.3967	18.3133	10.0833	-4.26667	19.2484
C10	PgNPC2i	24.81	26.6733	-1.86333	-16.2133	75980.1
L10	PgNPC2i	29.1067	15.8033	13.3033	-1.04667	2.06575
X10_1	PgNPC2i	29.48	17.7667	11.7133	-2.63667	6.21893
S10	PgNPC2i	29.77	16.4267	13.3433	-1.00667	2.00926
LH1_1	PgNPC2i	33.86	18.1167	15.7433	1.39333	0.380684
LS1	PgNPC2i	29.6567	15.3067	14.35	0	1
H10_1	PgNPC2j	19.1167	18.3133	0.803333	-5.65667	50.446
C10	PgNPC2j	20.5	26.6733	-6.17333	-12.6333	6353.49
L10	PgNPC2j	19.4133	15.8033	3.61	-2.85	7.21
X10_1	PgNPC2j	19.76	17.7667	1.99333	-4.46667	22.1106
S10	PgNPC2j	20.9033	16.4267	4.47667	-1.98333	3.95406
LH1_1	PgNPC2j	20.1867	18.1167	2.07	-4.39	20.9663
LS1	PgNPC2j	21.77	15.3067	6.46333	0.00333333	0.997692
H10_1	PgNPC2a	30.4	18.3133	12.0867	-2.47333	5.55325
C10	PgNPC2a	32.9367	26.6733	6.26333	-8.29667	314.446
L10	PgNPC2a	32.53	15.8033	16.7267	2.16667	0.222725
X10_1	PgNPC2a	31.4767	17.7667	13.71	-0.85	1.8025
S10	PgNPC2a	31.6967	16.4267	15.27	0.71	0.61132
LH1_1	PgNPC2a	31.5067	18.1167	13.39	-1.17	2.25012
LS1	PgNPC2a	29.8667	15.3067	14.56	0	1
H10_1	PgNPC2f	19.5333	18.3133	1.22	-4.26	19.1597
C10	PgNPC2f	19.9533	26.6733	-6.72	-12.2	4705.07
L10	PgNPC2f	20.6767	15.8033	4.87333	-0.606667	1.52274
X10_1	PgNPC2f	20.9533	17.7667	3.18667	-2.29333	4.90187
S10	PgNPC2f	20.0167	16.4267	3.59	-1.89	3.70635
LH1_1	PgNPC2f	21.25	18.1167	3.13333	-2.34667	5.08648
LS1	PgNPC2f	20.7833	15.3067	5.47667	-0.00333333	1.00231
H10_1	PgNPC2c	17.8467	18.3133	-0.466667	-4.90667	29.9953
C10	PgNPC2c	17.7367	26.6733	-8.93667	-13.3767	10636
L10	PgNPC2c	18.5467	15.8033	2.74333	-1.69667	3.24151
X10_1	PgNPC2c	18.56	17.7667	0.793333	-3.64667	12.5244
S10	PgNPC2c	18.11	16.4267	1.68333	-2.75667	6.75833
LH1_1	PgNPC2c	20.36	18.1167	2.24333	-2.19667	4.58419
LS1	PgNPC2c	19.7433	15.3067	4.43667	-0.00333333	1.00231
H10_1	PgNPC2g	29.0667	18.3133	10.7533	-5.99667	63.8523
C10	PgNPC2g	27.3667	26.6733	0.693333	-16.0567	68161.4
L10	PgNPC2g	31.2233	15.8033	15.42	-1.33	2.51403
X10_1	PgNPC2g	33.1333	17.7667	15.3667	-1.38333	2.6087
S10	PgNPC2g	29.7733	16.4267	13.3467	-3.40333	10.5805
LH1_1	PgNPC2g	32.79	18.1167	14.6733	-2.07667	4.21831
LS1	PgNPC2g	32.0567	15.3067	16.75	0	1
H10_1	PgNPC2d	21.39	18.3133	3.07667	-4.21333	18.5498
C10	PgNPC2d	21.7667	26.6733	-4.90667	-12.1967	4694.21
L10	PgNPC2d	22.6633	15.8033	6.86	-0.43	1.34723
X10_1	PgNPC2d	22.7867	17.7667	5.02	-2.27	4.82323
S10	PgNPC2d	22.3033	16.4267	5.87667	-1.41333	2.66352
LH1_1	PgNPC2d	22.89	18.1167	4.77333	-2.51667	5.72258
LS1	PgNPC2d	22.5967	15.3067	7.29	0	1
H10_1	PgNPC2e	31.12	18.3133	12.8067	-6.88333	118.056
C10	PgNPC2e	29.1167	26.6733	2.44333	-17.2467	155512
L10	PgNPC2e	35	15.8033	19.1967	-0.493333	1.40769
X10_1	PgNPC2e	33.9	17.7667	16.1333	-3.55667	11.7669
S10	PgNPC2e	30.41	16.4267	13.9833	-5.70667	52.2249
LH1_1	PgNPC2e	33.3033	18.1167	15.1867	-4.50333	22.6798
LS1	PgNPC2e	35	15.3067	19.6933	0.00333333	0.997692
H10_1	PgNPC2h	33.58	18.3133	15.2667	0.396667	0.759611
C10	PgNPC2h	29.6067	26.6733	2.93333	-11.9367	3920.08
L10	PgNPC2h	30.8167	15.8033	15.0133	0.143333	0.905425
X10_1	PgNPC2h	32.8367	17.7667	15.07	0.2	0.870551
S10	PgNPC2h	31.6767	16.4267	15.25	0.38	0.768438
LH1_1	PgNPC2h	31.9433	18.1167	13.8267	-1.04333	2.06098
LS1	PgNPC2h	30.1767	15.3067	14.87	0	1
